# Supplementary material for: Exploring robustness of hybrid membranes under high hydrostatic pressure and temperature
Source: Front Microbiol. 2024 Nov 14;15:1470844. doi: 10.3389/fmicb.2024.1470844 (PMC11604127; doi:10.3389/fmicb.2024.1470844)
Supplement: Supplementary file 2 [file Table_1.xlsx]

## Sheet: strain list - Hybrid membranes
		Supplementary Table 1a
		Name	Description		plasmid backbone	resistance	length (nucleotides)	Reference (backbone)	Links to source material
		Plasmid
		pLS29	mss from Thermotoga maritima (Tmari_0825)		pCDFDuet	Spectinomycin/Streptomycin	1449	Sahonero-Canavesi 2022	https://www.genome.jp/entry/tmm:Tmari_0825
		pLS12	Ger from T. maritima (Tmari_0479)		pET29b	Kanamycin	4248	Sahonero-Canavesi 2022	https://www.genome.jp/entry/tmm:Tmari_0479
		pMS148	araM gene from Bacillus subtilis + crtE from Pantoea ananatis	N/A-DNA	pETDuet	Ampicillin	1185+936	Caforio et al 2018	https://www.genome.jp/dbget-bin/www_bget?bsu:BSU28760 and https://www.genome.jp/dbget-bin/www_bget?pam:PANA_4158
		pABW3	GGGPS and DGGGPS from Cloacimonetes (IMG 134201)		pRSFDuet	Kanamycin	755+569	Villanueva et al 2020	https://www.ncbi.nlm.nih.gov/Taxonomy/Browser/wwwtax.cgi?id=408172
		Supplementary Table 1b
	Referenced in the manuscript as	Name	Description		Strain	plasmid	resistance	Genotype	Source
	-	gmoLST-62	Escherichia coli BL21 (DE3) + pLS29		BL21 (DE3)	pCDFDuet	Spc/Sts	fhuA2 [lon] ompT gal (λ DE3) [dcm] ∆hsdS λ DE3 = λ sBamHIo ∆EcoRI-B int::(lacI::PlacUV5::T7 gene1) i21 ∆nin5	Novagen
	control strain	gmoLST-65	E. coli BL21 (DE3) empty plasmids (control strain)		BL21 (DE3)	pCDFDuet+pET29b	Spc/Sts/Kn	fhuA2 [lon] ompT gal (λ DE3) [dcm] ∆hsdS λ DE3 = λ sBamHIo ∆EcoRI-B int::(lacI::PlacUV5::T7 gene1) i21 ∆nin5	Novagen
	E.coli synthesizing bacterial lipids with ether bonds	gmoLST-71	E. coli BL21 (DE3) pLS29+pLS12		BL21 (DE3)	pLS29+pLS12	Spc/Sts/Kn	fhuA2 [lon] ompT gal (λ DE3) [dcm] ∆hsdS λ DE3 = λ sBamHIo ∆EcoRI-B int::(lacI::PlacUV5::T7 gene1) i21 ∆nin5	Novagen
	-	-	E.coli C43 (DE3)		C43 (DE3)	-	-	F – ompT hsdSB (rB- mB-) gal dcm (DE3)	Sigma-Aldrich
	control strain	E. coli IDI+EL+	E. coli C43(DE3)+pMS148 (control strain)	C43 (DE3)	C43 (DE3)	pETDuet	Amp	F – ompT hsdSB (rB- mB-) gal dcm (DE3)	Sigma-Aldrich
	E.coli synthesizing archaeatidylglycerol (AG)		E. coli C43(DE3)+pABW3+pMS148	C43(DE3)	C43 (DE3)	pMS148+pABW3	Kn/Amp	F – ompT hsdSB (rB- mB-) gal dcm (DE3)	Sigma-Aldrich
			Spc= spectinomycin,sts=streptomycin, kn - kanamycin, amp = ampicilin
